# Supplementary material for: Phenotypic modifications in ovarian cancer stem cells following Paclitaxel treatment
Source: Cancer Med. 2013 Aug 27;2(6):751–62. doi: 10.1002/cam4.115 (PMC3892380; doi:10.1002/cam4.115)
Supplement: Supplementary file 2 [file cam40002-0751-SD2.txt]

Legendsto Supplementary Figures
Supplementary Fig. 1. Primary and recurrent EOC tumors obtained from mouse
xenograft are morphologically distinct and parallels the difference observed in patient
samples.
 
Supplementary Fig. 2. OCSC1 overexpressing GFP or Slug were treated with
Paclitaxel.NotethatoverexpressionofSlug yieldsmore resistantcultures.
 Primary Tumor Recurrent tumor
Mouse 
Human
Primary Tumor
Supp.Fig.1
Recurrent tumor
Thursday, March 21, 13Supp.Fig.2
0
0.5
1.0
1.5
2.0
2.5
3.0
3.5
0 8 16 24 32 40 48
SLUGoverexpression
G
ro
w
th
r
ate
hour
Control Paclitaxel
0
0.5
1.0
1.5
2.0
2.5
3.0
3.5
0 8 16 24 32 40 48
GFPoverexpression
G
ro
w
th
r
ate
hour
***
*
Thursday, March 21, 13
